# Supplementary material for: Genetic Basis Analysis for Candidate QTLs and Functional Genes Controlling Four-Seeded Pods at Lower-Node in Soybean (Glycine max) Plant
Source: Plants (Basel). 2026 Mar 20;15(6):966. doi: 10.3390/plants15060966 (PMC13030182; doi:10.3390/plants15060966)
Supplement: Supplementary file 1 [file plants-15-00966-s001.zip]

Archive with 1 entries (1 files):
- plants-4144313-supplementary.xlsx
