# Supplementary material for: Genetic Basis Analysis for Candidate QTLs and Functional Genes Controlling Four-Seeded Pods at Lower-Node in Soybean (Glycine max) Plant
Source: Plants (Basel). 2026 Mar 20;15(6):966. doi: 10.3390/plants15060966 (PMC13030182; doi:10.3390/plants15060966)
Supplement: Supplementary file 1 [file plants-15-00966-s001.zip › plants-4144313-supplementary.xlsx]

## Sheet: Table S1
Table S1 Summary of detected epistatic QTLs controlling four-seed pod number in the lower part of RIL3613 mapping population of soybean
Environment	Chromosome1	Position1	LeftMarker1	RightMarker1	Chromosome2	Position2	LeftMarker2	RightMarker2	LOD	PVE(%)	Add1	Add2	AddbyAdd
2019	1	85	36c01058	36c01059	1	100	36c01063	36c01070	6.7677	0.4287	-0.8709	0.7755	-0.8901
2019	2	150	36c02111	36c02110	2	175	36c02095	36c02094	9.363	0.4487	1.0124	-0.7729	-0.8627
2019	1	140	36c01081	36c01080	2	180	36c02094	36c02086	6.7103	0.45	1.0415	-1.052	-0.6186
2019	2	90	36c02078	36c02085	3	15	36c03012	36c03046	7.2374	0.4836	-0.2115	0.7128	-1.7175
2019	2	180	36c02094	36c02086	4	110	36c04022	36c04093	9.2384	0.4484	-0.7335	0.9276	-0.9395
2019	4	115	36c04022	36c04093	4	120	36c04095	36c04064	5.9604	0.4362	0.9381	-0.7377	-0.9807
2019	1	145	36c01080	36c01079	5	95	36c05076	36c05077	5.4091	0.3907	0.7432	-0.545	-1.1008
2019	4	150	36c04072	36c04073	5	95	36c05076	36c05077	5.2486	0.4067	0.9103	-0.843	-0.886
2019	2	180	36c02094	36c02086	5	125	36c05084	36c05085	10.949	0.4517	-0.7192	0.8414	-1.0826
2019	5	125	36c05084	36c05085	5	135	36c05087	36c05055	7.6822	0.4392	0.7719	-0.7786	-0.9794
2019	5	95	36c05076	36c05077	6	85	36c06049	36c06050	5.8319	0.255	-1.1605	-0.8269	1.2117
2019	3	70	36c03077	36c03076	6	90	36c06051	36c06052	5.0903	0.2362	-1.1244	-0.9843	1.2935
2019	2	180	36c02094	36c02086	6	210	36c06108	36c06107	8.9673	0.4627	-0.6906	1.1484	-0.8489
2019	7	75	36c07050	36c07051	7	80	36c07053	36c07054	5.23	0.3172	0.9653	-1.0551	-0.8732
2019	5	180	36c05006	36c05007	7	95	36c07081	36c07069	9.336	0.4599	-0.6915	0.7784	-0.9733
2019	6	85	36c06049	36c06050	7	125	36c07056	36c07112	5.6477	0.2407	-0.8694	-1.3403	1.1051
2019	2	180	36c02094	36c02086	7	185	36c07101	36c07109	10.8608	0.4489	-0.749	0.8463	-0.9533
2019	8	25	36c08040	36c08057	8	40	36c08054	36c08053	7.118	0.4242	-0.8952	0.8914	-0.8168
2019	1	125	36c01064	36c01018	8	100	36c08008	36c08071	8.045	0.485	0.7038	-0.345	-1.2751
2019	2	120	36c02123	36c02122	8	100	36c08008	36c08071	8.2796	0.4632	1.0165	-0.6603	-0.8366
2019	3	25	36c03040	36c03059	8	100	36c08008	36c08071	10.0663	0.4703	0.6157	-0.3936	-1.2466
2019	4	150	36c04072	36c04073	8	100	36c08008	36c08071	8.1042	0.4338	0.864	-0.7538	-0.9155
2019	5	110	36c05080	36c05081	8	100	36c08008	36c08071	9.6448	0.4616	0.8249	-0.6664	-0.9946
2019	6	120	36c06106	36c06140	8	100	36c08008	36c08071	7.4967	0.4564	0.9877	-0.7473	-0.8428
2019	7	185	36c07101	36c07109	8	100	36c08008	36c08071	9.5289	0.4402	0.7948	-0.7466	-1.0016
2019	4	150	36c04072	36c04073	9	20	36c09004	36c09005	6.7403	0.4366	1.0062	-0.6516	-1.0641
2019	5	125	36c05084	36c05085	9	20	36c09004	36c09005	8.1291	0.4702	0.9174	-0.604	-1.2089
2019	6	210	36c06108	36c06107	9	20	36c09004	36c09005	8.0233	0.4777	1.2235	-0.7062	-0.9016
2019	7	50	36c07040	36c07042	9	20	36c09004	36c09005	7.8931	0.4583	0.9581	-0.5773	-1.203
2019	3	35	36c03060	36c03061	9	85	36c09015	36c09016	6.2825	0.3899	-0.7851	0.9101	-1.0956
2019	8	100	36c08008	36c08071	9	90	36c09022	36c09030	9.7557	0.4298	-0.7193	0.7904	-0.9747
2019	1	45	36c01024	36c01028	9	115	36c09106	36c09068	5.1596	0.2071	-0.8311	-0.8311	0.9293
2019	2	35	36c02012	36c02013	9	150	36c09059	36c09060	10.619	0.5046	-0.1309	0.682	-1.8928
2019	9	145	36c09058	36c09059	9	160	36c09060	36c09085	10.7883	0.4741	-0.6739	0.8374	-0.9209
2019	5	135	36c05087	36c05055	10	5	36c10013	36c10072	5.5112	0.427	-0.879	0.8939	-0.8143
2019	8	100	36c08008	36c08071	10	5	36c10013	36c10072	8.7232	0.4337	-0.7804	0.8634	-0.9274
2019	10	30	36c10060	36c10059	10	35	36c10059	36c10058	9.8168	0.462	0.3525	-0.3548	-1.7555
2019	2	35	36c02012	36c02013	10	75	36c10032	36c10031	8.1358	0.4757	-0.3865	0.7619	-1.7415
2019	3	35	36c03060	36c03061	10	75	36c10032	36c10031	6.0398	0.4578	-0.3268	0.5621	-1.5832
2019	7	50	36c07040	36c07042	10	75	36c10032	36c10031	7.6054	0.4413	0.824	-0.8467	-0.7935
2019	9	20	36c09004	36c09005	10	105	36c10085	36c10084	8.0662	0.4626	-0.606	0.9935	-1.1372
2019	11	5	36c11032	36c11044	11	15	36c11048	36c11052	5.5788	0.4288	1.0445	-0.8533	-0.862
2019	2	175	36c02095	36c02094	11	40	36c11001	36c11010	9.6357	0.463	-0.7799	1.0402	-0.8162
2019	8	100	36c08008	36c08071	11	40	36c11001	36c11010	9.3073	0.4634	-0.7222	1.0015	-0.8411
2019	9	20	36c09004	36c09005	11	40	36c11001	36c11010	8.273	0.4678	-0.6636	1.1253	-0.9461
2019	5	125	36c05084	36c05085	12	55	36c12061	36c12068	7.3748	0.4413	-0.8219	0.7626	-0.9091
2019	3	15	36c03012	36c03046	12	95	36c12055	36c12074	6.8668	0.4779	0.7208	-0.1992	-1.7713
2019	2	175	36c02095	36c02094	12	100	36c12074	36c12075	10.058	0.4861	-0.4459	0.5649	-1.3237
2019	7	210	36c07120	36c07121	12	100	36c12074	36c12075	5.9423	0.4712	0.9658	-0.572	-1.0909
2019	9	135	36c09057	36c09058	12	100	36c12074	36c12075	10.46	0.4758	-0.2745	0.4871	-1.7175
2019	11	40	36c11001	36c11010	12	100	36c12074	36c12075	6.9316	0.4804	1.071	-0.621	-0.9485
2019	12	95	36c12055	36c12074	12	100	36c12074	36c12075	8.6516	0.5066	-0.2581	0.7771	-2.1675
2019	8	100	36c08008	36c08071	12	110	36c12077	36c12078	10.5195	0.4222	-0.6295	0.738	-1.0937
2019	3	15	36c03012	36c03046	13	65	36c13141	36c13059	6.3685	0.4507	-0.0041	0.2161	-1.7015
2019	12	100	36c12074	36c12075	13	65	36c13141	36c13059	6.1101	0.4831	0.4908	-0.2311	-1.8013
2019	8	100	36c08008	36c08071	13	75	36c13055	36c13033	8.849	0.4405	-0.4791	0.6654	-1.1951
2019	1	155	36c01072	36c01071	13	95	36c13012	36c13013	6.7664	0.4718	-0.1631	0.5794	-1.7648
2019	2	180	36c02094	36c02086	13	95	36c13012	36c13013	11.3162	0.4967	-0.3242	0.7276	-1.3589
2019	9	20	36c09004	36c09005	13	95	36c13012	36c13013	9.0062	0.509	-0.28	0.7119	-1.4887
2019	5	180	36c05006	36c05007	13	125	36c13044	36c13054	8.926	0.467	-0.7566	-0.8801	0.8179
2019	13	115	36c13041	36c13047	13	125	36c13044	36c13054	5.813	0.4411	0.7989	-0.947	-0.8335
2019	7	125	36c07056	36c07112	13	155	36c13063	36c13064	5.9513	0.4947	-0.7543	-0.9471	0.8576
2019	9	90	36c09022	36c09030	14	45	36c14093	36c14072	6.0546	0.4199	0.8261	-0.8786	-0.9185
2019	12	110	36c12077	36c12078	14	45	36c14093	36c14072	5.7284	0.3968	0.811	-0.7149	-1.1465
2019	5	95	36c05076	36c05077	14	55	36c14074	36c14075	6.9757	0.3274	-0.6708	0.7497	-1.1028
2019	14	115	36c14051	36c14050	14	120	36c14049	36c14048	5.3241	0.4523	0.2303	-0.0447	-1.6931
2019	2	180	36c02094	36c02086	14	140	36c14030	36c14029	6.6456	0.4507	-0.7026	-0.8851	1.056
2019	1	65	36c01049	36c01050	14	180	36c14008	36c14110	5.016	0.2257	-0.8292	-0.7711	0.9402
2019	4	150	36c04072	36c04073	14	180	36c14008	36c14110	8.0072	0.4348	0.9138	-0.9089	-0.8053
2019	7	185	36c07101	36c07109	14	180	36c14008	36c14110	7.419	0.4365	0.8069	-0.845	-0.9055
2019	10	105	36c10085	36c10084	14	180	36c14008	36c14110	6.0479	0.4237	0.8802	-0.8303	-0.9206
2019	11	40	36c11001	36c11010	14	180	36c14008	36c14110	6.535	0.4483	0.9854	-0.8208	-0.72
2019	8	100	36c08008	36c08071	14	185	36c14098	36c14097	6.4307	0.3527	-0.8853	0.791	-0.9482
2019	2	180	36c02094	36c02086	15	30	36c15063	36c15147	11.9845	0.4558	-0.5516	0.9381	-1.0472
2019	1	120	36c01067	36c01066	15	160	36c15018	36c15019	12.1371	0.4706	0.8173	-0.5117	-1.2213
2019	3	25	36c03040	36c03059	15	160	36c15018	36c15019	10.3027	0.4362	0.962	-0.5782	-1.1428
2019	4	140	36c04089	36c04071	15	160	36c15018	36c15019	9.7963	0.4362	1.1467	-0.7524	-0.9367
2019	5	70	36c05024	36c05025	15	160	36c15018	36c15019	11.4277	0.4556	0.4957	-0.0663	-1.6572
2019	6	125	36c06135	36c06134	15	160	36c15018	36c15019	9.437	0.3967	1.0384	-0.7303	-1.0071
2019	7	130	36c07113	36c07071	15	160	36c15018	36c15019	11.165	0.4203	0.8446	-0.5741	-1.1927
2019	8	55	36c08046	36c08058	15	160	36c15018	36c15019	13.3163	0.4737	0.6354	-0.206	-1.5708
2019	9	90	36c09022	36c09030	15	160	36c15018	36c15019	11.0309	0.4249	0.9217	-0.7891	-1.0321
2019	10	50	36c10073	36c10018	15	160	36c15018	36c15019	10.8955	0.4503	0.814	-0.4103	-1.3011
2019	11	40	36c11001	36c11010	15	160	36c15018	36c15019	9.6643	0.4417	1.1239	-0.7957	-0.8673
2019	13	65	36c13141	36c13059	15	160	36c15018	36c15019	9.8741	0.4375	0.8194	-0.3756	-1.446
2019	14	45	36c14093	36c14072	15	160	36c15018	36c15019	9.6416	0.453	0.4883	-0.2475	-1.5718
2019	15	160	36c15018	36c15019	15	255	36c15077	36c15078	11.6014	0.4406	-0.675	-0.919	1.1095
2019	12	100	36c12074	36c12075	15	390	36c15011	36c15012	11.53	0.5224	0.7751	-0.3223	-1.5823
2019	6	85	36c06049	36c06050	16	10	36c16003	36c16004	5.2668	0.2605	-0.9809	-1.0009	1.3719
2019	10	75	36c10032	36c10031	16	60	36c16062	36c16063	5.503	0.4593	0.5274	-0.4718	-1.5604
2019	12	100	36c12074	36c12075	16	60	36c16062	36c16063	5.8574	0.4809	0.5171	-0.3404	-1.7822
2019	13	95	36c13012	36c13013	16	60	36c16062	36c16063	6.0559	0.4684	0.3661	-0.3999	-1.5106
2019	14	45	36c14093	36c14072	16	60	36c16062	36c16063	8.504	0.4484	0.0297	-0.1325	-1.5956
2019	16	85	36c16083	36c16084	16	90	36c16085	36c16086	5.8604	0.4254	-0.8941	0.8873	-0.8242
2019	1	155	36c01072	36c01071	16	95	36c16085	36c16086	6.7472	0.4816	-0.3517	0.6945	-1.7414
2019	8	100	36c08008	36c08071	16	95	36c16085	36c16086	7.9481	0.4404	-0.6769	0.7866	-1.0154
2019	9	20	36c09004	36c09005	16	95	36c16085	36c16086	7.7445	0.4864	-0.3364	0.7056	-1.5048
2019	11	40	36c11001	36c11010	16	95	36c16085	36c16086	5.9451	0.4658	1.0189	-0.8678	-0.7226
2019	15	130	36c15163	36c15064	16	95	36c16085	36c16086	9.71	0.4842	-0.3572	0.6565	-1.711
2019	2	180	36c02094	36c02086	16	100	36c16086	36c16088	10.5535	0.4302	-0.8619	0.7921	-0.909
2019	4	20	36c04051	36c04052	16	100	36c16086	36c16088	5.0275	0.2939	0.7559	-0.7597	-0.872
2019	5	180	36c05006	36c05007	16	125	36c16107	36c16037	7.2845	0.3985	-0.8568	-0.8748	1
2019	7	90	36c07055	36c07082	16	125	36c16107	36c16037	5.2987	0.39	-0.8928	-0.8354	0.9326
2019	15	160	36c15018	36c15019	17	10	36c17026	36c17006	12.1732	0.4591	-0.2633	0.6793	-1.5324
2019	8	100	36c08008	36c08071	17	20	36c17007	36c17008	9.3358	0.4785	-0.2673	0.5663	-1.31
2019	16	95	36c16085	36c16086	17	20	36c17007	36c17008	6.7925	0.4806	0.6057	-0.3785	-1.7187
2019	1	125	36c01064	36c01018	17	40	36c17037	36c17087	5.5529	0.4583	0.8766	-0.5115	-1.2711
2019	3	15	36c03012	36c03046	17	40	36c17037	36c17087	7.0471	0.4781	0.6653	-0.2546	-1.6707
2019	10	125	36c10015	36c10016	17	40	36c17037	36c17087	6.2221	0.4615	0.558	-0.2566	-1.6365
2019	2	180	36c02094	36c02086	17	55	36c17077	36c17076	7.0833	0.4476	-0.7126	1.0322	-0.909
2019	6	200	36c06114	36c06113	17	55	36c17077	36c17076	6.9344	0.4352	1.2789	-0.657	-1.0882
2019	7	55	36c07043	36c07044	17	55	36c17077	36c17076	9.3852	0.4502	0.8907	-0.5864	-1.2238
2019	9	125	36c09048	36c09047	17	55	36c17077	36c17076	6.8797	0.4323	1.1963	-0.547	-1.2079
2019	12	75	36c12073	36c12083	17	100	36c17019	36c17020	5.904	0.3806	0.7885	-0.7185	-1.2048
2019	13	115	36c13041	36c13047	17	100	36c17019	36c17020	6.0952	0.3278	0.8488	-0.7578	-1.221
2019	17	75	36c17038	36c17086	17	100	36c17019	36c17020	6.4287	0.3354	0.9204	-0.8046	-1.202
2019	5	95	36c05076	36c05077	17	110	36c17023	36c17024	6.1935	0.2558	-0.8163	-0.7669	1.1136
2019	16	80	36c16083	36c16084	18	40	36c18029	36c18010	6.1346	0.3237	1.0739	-0.7478	-1.2363
2019	11	40	36c11001	36c11010	18	50	36c18014	36c18015	7.8718	0.4855	0.961	-0.6905	-0.8417
2019	8	100	36c08008	36c08071	18	55	36c18016	36c18017	8.0859	0.4157	-0.673	0.9106	-1.1525
2019	14	180	36c14008	36c14110	18	55	36c18016	36c18017	5.9366	0.3998	-0.7896	0.8585	-0.8741
2019	18	50	36c18014	36c18015	18	55	36c18016	36c18017	11.9467	0.518	-0.3456	0.5967	-1.4859
2019	15	100	36c15153	36c15152	18	60	36c18016	36c18017	10.6531	0.506	-0.2587	0.5032	-1.7511
2019	17	40	36c17037	36c17087	18	60	36c18016	36c18017	8.7307	0.5096	-0.2652	0.6363	-1.7233
2019	4	115	36c04022	36c04093	18	85	36c18030	36c18031	6.6472	0.1996	1.2357	-0.8029	-1.2221
2019	9	160	36c09060	36c09085	18	85	36c18030	36c18031	6.9391	0.2082	-1.1292	-0.8227	1.3064
2019	10	35	36c10059	36c10058	18	90	36c18073	36c18074	6.1233	0.2606	-0.9997	-0.8613	1.1167
2019	6	85	36c06049	36c06050	18	110	36c18075	36c18076	6.9728	0.2785	-0.8412	1.0449	-1.3246
2019	2	180	36c02094	36c02086	18	120	36c18077	36c18057	11.1319	0.4494	-0.6915	0.9022	-1.0029
2019	3	70	36c03077	36c03076	18	130	36c18041	36c18040	5.2953	0.2333	-1.161	-0.9969	1.354
2019	1	5	36c01007	36c01008	18	135	36c18041	36c18040	5.8845	0.226	-1.1858	-0.8635	1.279
2019	12	100	36c12074	36c12075	18	135	36c18041	36c18040	8.8457	0.4954	0.6851	-0.358	-1.816
2019	7	25	36c07020	36c07030	18	145	36c18058	36c18059	6.5855	0.3855	0.9861	-0.7602	-1.0445
2019	13	95	36c13012	36c13013	18	155	36c18063	36c18064	7.0094	0.4679	0.5767	-0.1584	-1.6035
2019	5	180	36c05006	36c05007	18	180	36c18086	36c18085	7.5178	0.4744	-0.7025	0.7511	-0.9427
2019	9	115	36c09106	36c09068	19	0	36c19001	36c19002	6.3732	0.2374	-1.029	-0.7601	0.9794
2019	19	30	36c19012	36c19015	19	35	36c19015	36c19014	5.7401	0.4251	0.8764	-0.8961	-0.8569
2019	4	150	36c04072	36c04073	19	40	36c19015	36c19014	6.0594	0.3465	-0.8224	0.8353	-1.2118
2019	2	180	36c02094	36c02086	19	80	36c19019	36c19051	7.1126	0.4251	-0.8164	0.7696	-0.9446
2019	7	230	36c07126	36c07127	19	105	36c19071	36c19070	5.2131	0.4741	0.8597	-0.417	-1.3195
2019	8	100	36c08008	36c08071	19	105	36c19071	36c19070	8.7469	0.495	0.4736	-0.1425	-1.7595
2019	18	60	36c18016	36c18017	19	105	36c19071	36c19070	9.0313	0.5007	0.6472	-0.2728	-1.5598
2019	15	160	36c15018	36c15019	19	110	36c19070	36c19069	11.2523	0.4521	-0.1082	0.7245	-1.6531
2019	16	60	36c16062	36c16063	19	110	36c19070	36c19069	6.5839	0.4395	-0.0372	0.6471	-1.6181
2019	14	185	36c14098	36c14097	19	135	36c19109	36c19108	5.0047	0.261	1.039	-1.0451	-1.0863
2019	17	55	36c17077	36c17076	19	180	36c19090	36c19091	6.3471	0.417	-0.4748	1.031	-1.3391
2019	12	80	36c12073	36c12083	20	50	36c20035	36c20034	10.9625	0.4773	-0.1692	0.5934	-1.8041
2019	15	160	36c15018	36c15019	20	50	36c20035	36c20034	11.3188	0.4766	-0.1856	0.5736	-1.7287
2019	16	15	36c16036	36c16027	20	50	36c20035	36c20034	8.2765	0.4774	-0.2118	0.6448	-1.9404
2019	1	155	36c01072	36c01071	20	55	36c20033	36c20032	9.1197	0.4711	0.4884	-0.114	-1.6279
2019	2	180	36c02094	36c02086	20	55	36c20033	36c20032	11.9277	0.4621	-0.5155	0.6393	-1.2746
2019	17	55	36c17077	36c17076	20	90	36c20005	36c20004	7.5322	0.4371	0.3306	-0.1069	-1.8771
2019	3	15	36c03012	36c03046	20	100	36c20006	36c20040	7.6709	0.4527	0.9808	-0.4913	-1.219
2019	4	140	36c04089	36c04071	20	100	36c20006	36c20040	6.9084	0.4656	1.2211	-0.6093	-1.0171
2019	5	120	36c05083	36c05084	20	100	36c20006	36c20040	9.3347	0.4653	0.8404	-0.3531	-1.312
2019	6	210	36c06108	36c06107	20	100	36c20006	36c20040	8.8073	0.4755	1.1774	-0.7525	-0.8455
2019	7	235	36c07127	36c07023	20	100	36c20006	36c20040	9.1472	0.4592	0.9739	-0.5629	-1.1069
2019	8	65	36c08088	36c08019	20	100	36c20006	36c20040	11.6793	0.4854	0.8262	-0.3098	-1.3727
2019	10	55	36c10018	36c10019	20	100	36c20006	36c20040	8.7019	0.4612	0.8067	-0.3311	-1.3687
2019	11	40	36c11001	36c11010	20	100	36c20006	36c20040	8.8187	0.4642	1.0764	-0.7266	-0.8711
2019	13	95	36c13012	36c13013	20	100	36c20006	36c20040	9.9064	0.5025	0.7176	-0.3088	-1.4396
2019	18	135	36c18041	36c18040	20	100	36c20006	36c20040	10.6186	0.4961	-0.3184	0.67	-1.9987
2019	19	110	36c19070	36c19069	20	100	36c20006	36c20040	9.4092	0.4721	0.4007	0.0067	-1.743
2019	20	80	36c20054	36c20005	20	100	36c20006	36c20040	11.9193	0.4817	-0.2968	0.4677	-1.7086
2019	9	20	36c09004	36c09005	20	125	36c20065	36c20027	10.8704	0.4993	-0.1492	0.5958	-1.6776
2019	14	30	36c14017	36c14018	20	135	36c20024	36c20080	7.0458	0.4791	-0.2656	0.4657	-1.8522
2020	2	65	36c02021	36c02022	2	180	36c02094	36c02086	5.9494	0.6906	0.2127	0.2112	-2.2379
2020	2	180	36c02094	36c02086	5	40	36c05031	36c05059	7.3467	0.7586	-0.1221	0.3945	-2.1999
2020	5	125	36c05084	36c05085	5	135	36c05087	36c05055	7.6708	1.0016	-0.5854	0.7673	-1.7847
2020	3	15	36c03012	36c03046	7	50	36c07040	36c07042	7.0406	0.922	-0.2766	0.5258	-2.2751
2020	5	125	36c05084	36c05085	7	50	36c07040	36c07042	6.8597	0.9455	-0.3381	0.4163	-1.962
2020	7	50	36c07040	36c07042	7	55	36c07043	36c07044	7.4511	0.97	0.5455	-0.4885	-2.2689
2020	2	120	36c02123	36c02122	7	265	36c07011	36c07129	7.3446	0.9164	-0.0224	0.3157	-2.1241
2020	8	25	36c08040	36c08057	8	30	36c08057	36c08056	7.2754	0.8492	-0.3583	0.5138	-2.3112
2020	5	140	36c05058	36c05037	8	100	36c08008	36c08071	5.4139	0.698	1.0453	-0.8921	-1.4074
2020	2	120	36c02123	36c02122	9	20	36c09004	36c09005	6.7914	0.972	-0.5805	0.6374	-1.7636
2020	7	265	36c07011	36c07129	9	135	36c09057	36c09058	6.0462	0.8735	0.6288	-0.1776	-2.3634
2020	3	15	36c03012	36c03046	9	150	36c09059	36c09060	5.7678	0.7118	0.4261	0.1022	-2.451
2020	5	135	36c05087	36c05055	10	85	36c10024	36c10091	5.6259	0.6969	-0.8396	-0.907	1.1416
2020	7	265	36c07011	36c07129	12	100	36c12074	36c12075	5.7828	0.9102	0.4733	-0.1584	-2.1692
2020	10	65	36c10054	36c10053	13	95	36c13012	36c13013	5.1238	0.8034	0.1217	-0.1828	-2.1121
2020	5	135	36c05087	36c05055	13	100	36c13003	36c13043	5.3371	0.6838	-1.1083	-0.966	1.1805
2020	8	20	36c08040	36c08057	13	100	36c13003	36c13043	5.927	0.7657	1.3556	-1.0436	-1.0053
2020	2	120	36c02123	36c02122	14	25	36c14104	36c14103	5.435	0.6212	-1.0625	-0.9826	1.3375
2020	5	125	36c05084	36c05085	15	170	36c15020	36c15021	6.1671	0.8104	-0.9417	-0.9365	1.2796
2020	14	10	36c14113	36c14112	15	170	36c15020	36c15021	5.3619	0.9773	-0.5786	-2.0791	0.5064
2020	9	75	36c09006	36c09011	15	175	36c15021	36c15022	6.5441	0.8233	0.0824	-0.1126	-2.1434
2020	15	170	36c15020	36c15021	15	185	36c15022	36c15023	6.8331	0.8519	-1.0061	1.0839	-1.0921
2020	13	100	36c13003	36c13043	15	230	36c15124	36c15079	8.0624	0.7594	-0.9613	0.9622	-1.4091
2020	1	145	36c01080	36c01079	15	375	36c15006	36c15007	7.3303	0.7627	0.4377	-0.0738	-2.2556
2020	2	90	36c02078	36c02085	15	375	36c15006	36c15007	7.2923	0.7964	0.3309	-0.0796	-2.197
2020	3	50	36c03084	36c03085	15	375	36c15006	36c15007	7.003	0.7495	0.3712	-0.0118	-2.2191
2020	8	100	36c08008	36c08071	15	375	36c15006	36c15007	9.3929	0.9253	0.4313	-0.2653	-2.2758
2020	15	170	36c15020	36c15021	16	60	36c16062	36c16063	5.3654	0.9193	0.1295	-0.2764	-2.0804
2020	3	15	36c03012	36c03046	16	95	36c16085	36c16086	5.9915	0.6571	-0.1406	0.4015	-2.1225
2020	5	95	36c05076	36c05077	16	100	36c16086	36c16088	5.049	0.8788	-0.0643	0.3529	-2.156
2020	16	125	36c16107	36c16037	16	130	36c16041	36c16042	7.8568	0.8969	-0.4239	0.2917	-2.1701
2020	15	175	36c15021	36c15022	17	40	36c17037	36c17087	6.4802	0.8046	-0.2349	0.2426	-2.0622
2020	5	25	36c05021	36c05036	18	60	36c18016	36c18017	5.3912	0.6349	1.0579	-0.7605	-1.4286
2020	13	95	36c13012	36c13013	18	65	36c18020	36c18106	5.2755	0.81	0.0305	-0.084	-2.173
2020	15	175	36c15021	36c15022	18	65	36c18020	36c18106	5.856	0.7898	-0.2067	0.3287	-2.0964
2020	2	180	36c02094	36c02086	19	105	36c19071	36c19070	5.0851	0.8105	-0.2109	0.466	-2.1778
2020	2	175	36c02095	36c02094	20	100	36c20006	36c20040	5.1177	0.8507	0.3677	-0.0534	-2.2852
2020	12	100	36c12074	36c12075	20	100	36c20006	36c20040	5.9889	0.7977	0.5444	-0.1214	-2.4147
2020	7	50	36c07040	36c07042	20	145	36c20062	36c20061	6.3586	0.9077	0.4636	-0.3523	-2.0694
2020	15	385	36c15009	36c15010	20	160	36c20059	36c20069	5.0343	0.5841	-0.8869	-1.0486	1.2981
2020	5	125	36c05084	36c05085	20	165	36c20059	36c20069	6.0236	0.6668	-0.8763	-0.8282	1.3111
2021	2	150	36c02111	36c02110	2	180	36c02094	36c02086	5.6046	1.5565	1.1999	-1.3532	-1.5714
2021	2	180	36c02094	36c02086	4	5	36c04039	36c04040	5.4112	1.1966	-1.6701	1.2777	-1.5335
2021	2	180	36c02094	36c02086	5	45	36c05059	36c05060	5.0273	1.7054	-0.7314	1.1027	-1.6043
2021	2	180	36c02094	36c02086	7	160	36c07091	36c07092	5.0024	1.2575	-1.517	1.0952	-1.4556
2021	2	150	36c02111	36c02110	9	170	36c09089	36c09069	6.6092	1.1939	1.5178	-1.5158	-1.976
2021	6	210	36c06108	36c06107	9	170	36c09089	36c09069	5.3951	1.0522	-1.6548	-1.8316	2.1011
2021	8	120	36c08085	36c08093	9	170	36c09089	36c09069	6.6633	1.2315	1.4928	-1.4693	-1.8897
2021	2	180	36c02094	36c02086	12	30	36c12037	36c12038	5.9424	1.444	-1.2536	1.2434	-1.4039
2021	9	170	36c09089	36c09069	13	10	36c13152	36c13148	7.4892	1.136	-1.6264	1.5888	-2.036
2021	2	180	36c02094	36c02086	15	105	36c15153	36c15152	5.6616	1.7395	-1.309	1.0096	-1.4836
2021	9	150	36c09059	36c09060	15	105	36c15153	36c15152	5.9492	1.4683	-1.3866	1.2629	-1.6727
2021	3	105	36c03100	36c03074	15	370	36c15005	36c15006	5.2332	1.2767	1.6077	-1.5009	-2.0376
2021	7	75	36c07050	36c07051	15	385	36c15009	36c15010	5.9561	1.6919	1.106	-1.0518	-1.528
2021	6	20	36c06014	36c06015	15	390	36c15011	36c15012	5.5468	1.2194	1.6439	-1.4187	-1.9892
2021	8	100	36c08008	36c08071	15	390	36c15011	36c15012	5.456	1.7822	1.0892	-1.0071	-2.3304
2021	13	15	36c13143	36c13135	15	390	36c15011	36c15012	5.5693	1.1685	1.6349	-1.5225	-2.0542
2021	15	375	36c15006	36c15007	15	400	36c15013	36c15014	6.1928	1.6216	-1.2258	1.3779	-1.5627
2021	4	0	36c04036	36c04037	16	95	36c16085	36c16086	5.7608	1.1648	1.3578	-1.7098	-1.6501
2021	9	150	36c09059	36c09060	16	105	36c16089	36c16090	5.5499	1.3301	-1.1758	-1.4565	1.7532
2021	2	235	36c02052	36c02062	17	55	36c17077	36c17076	5.1932	1.1074	-1.5043	-1.2945	1.7519
2021	18	95	36c18073	36c18074	18	100	36c18074	36c18075	5.8736	2.0512	-0.9353	0.9994	-2.8913
2021	17	55	36c17077	36c17076	19	75	36c19021	36c19020	5.104	1.0801	-1.2896	-1.6139	1.8829
2021	5	95	36c05076	36c05077	19	100	36c19073	36c19072	5.2716	1.6096	-1.1243	1.132	-1.5067
2021	2	180	36c02094	36c02086	19	115	36c19070	36c19069	5.7078	1.72	-1.0576	1.0663	-1.616
2021	15	390	36c15011	36c15012	20	30	36c20021	36c20020	5.4129	1.1805	-1.4215	1.6539	-1.8379
2021	4	0	36c04036	36c04037	20	100	36c20006	36c20040	5.3741	1.2985	1.4907	-1.2803	-1.9527
2021	16	95	36c16085	36c16086	20	130	36c20026	36c20025	5.0746	1.4236	-1.3331	1.255	-1.3591
2022	2	220	36c02059	36c02058	2	245	36c02065	36c02046	8.6143	0.6761	1.3354	-1.2121	-1.4994
2022	2	50	36c02083	36c02082	3	70	36c03077	36c03076	7.2392	0.6731	0.3251	-0.0719	-2.6419
2022	2	175	36c02095	36c02094	4	155	36c04073	36c04074	6.2965	0.6672	-1.4655	1.3838	-1.1552
2022	2	175	36c02095	36c02094	5	25	36c05021	36c05036	8.5126	0.7579	-0.5775	0.6321	-2.1147
2022	3	70	36c03077	36c03076	5	25	36c05021	36c05036	6.5913	0.7206	-0.2039	0.3442	-2.5032
2022	5	125	36c05084	36c05085	5	135	36c05087	36c05055	8.8012	0.8598	-0.8268	0.8283	-2.2811
2022	6	60	36c06042	36c06043	6	65	36c06043	36c06044	6.3331	0.5528	-0.1059	0.293	-2.7108
2022	2	245	36c02065	36c02046	6	180	36c06084	36c06085	8.5966	0.6395	-1.22	-1.2493	1.5675
2022	5	125	36c05084	36c05085	7	50	36c07040	36c07042	6.8752	0.8495	0.8129	-0.8379	-2.1832
2022	7	50	36c07040	36c07042	7	55	36c07043	36c07044	7.2397	0.7019	-1.2448	1.2653	-1.3248
2022	2	175	36c02095	36c02094	7	95	36c07081	36c07069	9.505	0.6942	-1.2599	1.2872	-1.379
2022	8	25	36c08040	36c08057	8	30	36c08057	36c08056	10.3675	0.7365	-0.4139	0.6383	-2.7782
2022	2	180	36c02094	36c02086	8	100	36c08008	36c08071	6.0492	0.7114	-0.692	0.5437	-2.4005
2022	7	265	36c07011	36c07129	8	100	36c08008	36c08071	5.4529	0.7283	-0.6346	0.5944	-2.6477
2022	2	175	36c02095	36c02094	9	20	36c09004	36c09005	8.8265	0.7408	0.6566	-0.5627	-2.7071
2022	8	100	36c08008	36c08071	9	75	36c09006	36c09011	9.7492	0.7364	0.7199	-0.5282	-2.7356
2022	7	265	36c07011	36c07129	9	135	36c09057	36c09058	6.9799	0.7239	-0.4865	0.338	-2.637
2022	3	15	36c03012	36c03046	9	145	36c09058	36c09059	5.0524	0.7224	-0.3248	0.4771	-2.6663
2022	4	140	36c04089	36c04071	9	145	36c09058	36c09059	5.4974	0.7358	-0.4181	0.6475	-2.8067
2022	5	25	36c05021	36c05036	9	150	36c09059	36c09060	7.2946	0.7169	0.2398	-0.018	-2.5311
2022	9	145	36c09058	36c09059	9	155	36c09059	36c09060	8.3554	0.7447	-0.57	0.6462	-2.6591
2022	2	130	36c02115	36c02114	10	5	36c10013	36c10072	5.7458	0.6664	-1.2505	-1.2815	1.5157
2022	7	50	36c07040	36c07042	10	5	36c10013	36c10072	6.2696	0.7067	1.2061	-1.0826	-1.3847
2022	9	145	36c09058	36c09059	10	5	36c10013	36c10072	7.1058	0.7173	-1.2098	-1.1949	1.4307
2022	5	125	36c05084	36c05085	10	20	36c10065	36c10064	9.7748	0.7412	0.8699	-0.9335	-1.969
2022	10	75	36c10032	36c10031	10	85	36c10024	36c10091	5.6813	0.6753	1.3132	-1.384	-1.2539
2022	2	175	36c02095	36c02094	11	5	36c11032	36c11044	8.6951	0.6773	-1.1995	1.237	-1.4454
2022	9	145	36c09058	36c09059	11	5	36c11032	36c11044	5.195	0.6913	-1.195	1.145	-1.3573
2022	7	50	36c07040	36c07042	11	40	36c11001	36c11010	7.9921	0.7737	0.8318	-0.7516	-2.3343
2022	3	110	36c03073	36c03058	12	40	36c12041	36c12056	5.4349	0.6594	-1.1869	1.19	-1.6124
2022	10	5	36c10013	36c10072	12	40	36c12041	36c12056	7.7305	0.7021	-1.2188	1.2081	-1.4641
2022	5	10	36c05015	36c05016	12	55	36c12061	36c12068	5.7422	0.4327	-1.0699	1.0487	-1.2988
2022	2	180	36c02094	36c02086	12	100	36c12074	36c12075	8.7224	0.7315	-0.6187	0.3956	-2.404
2022	7	265	36c07011	36c07129	12	100	36c12074	36c12075	5.4832	0.7517	-0.6825	0.465	-2.4704
2022	9	20	36c09004	36c09005	12	100	36c12074	36c12075	6.283	0.7174	-0.7576	0.8687	-2.2424
2022	10	5	36c10013	36c10072	13	100	36c13003	36c13043	5.9687	0.6623	-1.104	-1.0705	1.7209
2022	2	130	36c02115	36c02114	13	185	36c13074	36c13075	7.2179	0.6187	-1.3588	1.2703	-1.4287
2022	8	100	36c08008	36c08071	13	185	36c13074	36c13075	5.5208	0.641	-1.6116	1.1361	-1.1728
2022	9	145	36c09058	36c09059	13	195	36c13084	36c13085	5.0683	0.6437	-1.4089	1.068	-1.2054
2022	9	75	36c09006	36c09011	14	45	36c14093	36c14072	5.7809	0.6438	0.4527	-0.1142	-2.9149
2022	2	180	36c02094	36c02086	14	105	36c14055	36c14054	5.8487	0.4728	-1.5809	1.1524	-1.5372
2022	8	40	36c08054	36c08053	14	150	36c14023	36c14022	5.0487	0.5328	-1.2284	1.26	-1.3984
2022	11	40	36c11001	36c11010	14	150	36c14023	36c14022	6.6401	0.5037	-1.1256	1.418	-1.5494
2022	1	155	36c01072	36c01071	15	175	36c15021	36c15022	9.533	0.6894	1.3379	-0.852	-1.8961
2022	2	90	36c02078	36c02085	15	175	36c15021	36c15022	10.2165	0.7167	0.6058	-0.2215	-2.6246
2022	3	55	36c03086	36c03008	15	175	36c15021	36c15022	10.1055	0.7039	0.5377	-0.0491	-2.7559
2022	4	100	36c04034	36c04015	15	175	36c15021	36c15022	6.2481	0.6502	1.4782	-1.1229	-1.6616
2022	5	160	36c05072	36c05004	15	175	36c15021	36c15022	9.1682	0.6723	1.3775	-1.0201	-1.771
2022	6	120	36c06106	36c06140	15	175	36c15021	36c15022	7.3258	0.6642	1.3862	-1.07	-1.7771
2022	7	100	36c07081	36c07069	15	175	36c15021	36c15022	8.7548	0.6858	1.6115	-1.1614	-1.5317
2022	11	15	36c11048	36c11052	15	175	36c15021	36c15022	8.6211	0.6712	1.5071	-1.0973	-1.6547
2022	12	95	36c12055	36c12074	15	175	36c15021	36c15022	9.1966	0.6863	1.4226	-0.9256	-1.8046
2022	13	65	36c13141	36c13059	15	175	36c15021	36c15022	8.9067	0.6842	1.5091	-1.0137	-1.7127
2022	14	45	36c14093	36c14072	15	175	36c15021	36c15022	8.1003	0.7196	-0.3345	0.7018	-2.9789
2022	8	100	36c08008	36c08071	15	375	36c15006	36c15007	10.9615	0.7686	0.6951	-0.575	-2.5874
2022	9	110	36c09098	36c09099	15	375	36c15006	36c15007	10.8169	0.6658	-1.3785	-1.1442	1.6048
2022	10	5	36c10013	36c10072	15	385	36c15009	36c15010	10.0029	0.7348	-1.2891	-1.0638	1.725
2022	15	375	36c15006	36c15007	15	385	36c15009	36c15010	10.2194	0.6989	-1.2499	1.6443	-1.3299
2022	9	50	36c09077	36c09114	16	15	36c16036	36c16027	6.0565	0.7055	0.576	-0.438	-2.8369
2022	15	385	36c15009	36c15010	16	20	36c16036	36c16027	5.6904	0.7116	-0.9798	1.1904	-1.7655
2022	2	110	36c02124	36c02123	16	45	36c16016	36c16015	7.0874	0.7404	-0.4294	0.6951	-2.3931
2022	11	40	36c11001	36c11010	16	75	36c16076	36c16077	5.3884	0.5046	-1.2005	-1.2549	1.7326
2022	5	85	36c05073	36c05074	16	100	36c16086	36c16088	6.0291	0.5712	1.0319	-1.1495	-1.6138
2022	7	50	36c07040	36c07042	16	100	36c16086	36c16088	5.9767	0.654	1.235	-1.163	-1.3152
2022	13	185	36c13074	36c13075	16	100	36c16086	36c16088	5.9109	0.5944	1.2255	-1.3946	-1.27
2022	15	175	36c15021	36c15022	17	95	36c17016	36c17017	8.8961	0.6858	-1.0407	1.5894	-1.6697
2022	2	130	36c02115	36c02114	17	100	36c17019	36c17020	7.5168	0.7645	-0.7896	0.7194	-2.0211
2022	17	120	36c17025	36c17030	17	125	36c17031	36c17032	5.3758	0.6391	0.2453	-0.1644	-2.6633
2022	15	175	36c15021	36c15022	18	45	36c18014	36c18015	9.3827	0.6886	-1.019	1.4967	-1.7046
2022	3	15	36c03012	36c03046	18	60	36c18016	36c18017	5.7366	0.6707	0.3317	-0.1131	-2.6133
2022	7	50	36c07040	36c07042	18	60	36c18016	36c18017	6.9903	0.7156	0.8082	-0.8688	-2.2538
2022	5	90	36c05074	36c05075	18	75	36c18107	36c18108	7.5501	0.8434	0.815	-0.8995	-2.0803
2022	13	185	36c13074	36c13075	18	75	36c18107	36c18108	5.9644	0.6083	1.3083	-1.5287	-1.2844
2022	18	75	36c18107	36c18108	18	80	36c18115	36c18116	7.8481	0.7343	0.7367	-0.3962	-2.3712
2022	9	145	36c09058	36c09059	18	120	36c18077	36c18057	5.3791	0.7102	-1.0803	1.1562	-1.4815
2022	2	175	36c02095	36c02094	18	145	36c18058	36c18059	8.2219	0.675	-1.3518	1.3553	-1.2972
2022	8	40	36c08054	36c08053	18	150	36c18063	36c18064	5.5553	0.6715	-1.3346	1.4014	-1.3358
2022	8	100	36c08008	36c08071	19	105	36c19071	36c19070	5.4463	0.6977	-1.3183	1.286	-1.2896
2022	2	180	36c02094	36c02086	19	120	36c19067	36c19066	7.0223	0.6735	-0.3135	0.1895	-2.5786
2022	15	175	36c15021	36c15022	19	125	36c19067	36c19066	9.5026	0.69	-0.9798	1.4971	-1.7471
2022	9	20	36c09004	36c09005	20	55	36c20033	36c20032	7.3124	0.6605	0.208	-0.0649	-2.7437
2022	12	100	36c12074	36c12075	20	55	36c20033	36c20032	5.4906	0.7544	0.6629	-0.6752	-2.5712
2022	19	120	36c19067	36c19066	20	100	36c20006	36c20040	5.8626	0.6725	0.6065	-0.4261	-2.6451
2022	15	175	36c15021	36c15022	20	105	36c20048	36c20049	8.0728	0.6491	-0.9103	1.4107	-1.8523
2022	2	175	36c02095	36c02094	20	110	36c20053	36c20063	7.936	0.6888	0.0342	-0.0548	-2.5952
2022	5	25	36c05021	36c05036	20	145	36c20062	36c20061	5.0575	0.7019	0.2606	-0.201	-2.3837
2022	7	50	36c07040	36c07042	20	145	36c20062	36c20061	5.8263	0.6708	0.4714	-0.5646	-2.3052
2022	14	65	36c14075	36c14076	20	145	36c20062	36c20061	5.1802	0.3208	-1.0907	-1.4995	1.6351

## Sheet: Table S2
Table S2 Genes in the interval of qFSPL-15-1 from Phytozome website
	Gene-Glycine max	Position	Gene-Arabidopsis thaliana		Gene annotation
	Glyma.15G030100	Gm15:2420032-2426219	AT2G43290.1	MSS3	Calcium-binding EF-hand family protein
	Glyma.15G030200	Gm15:2422248-2426481	AT3G07500.1	0	Far-red impaired responsive (FAR1) family protein
	Glyma.15G030300	Gm15:2426896-2428267	AT2G43310.1	0	Ribosomal L18p/L5e family protein
	Glyma.15G030400	Gm15:2432433-2444370	AT1G05960.1	0	ARM repeat superfamily protein
	Glyma.15G030500	Gm15:2445870-2457855	AT1G05950.1	0	0
	Glyma.15G030600	Gm15:2458229-2458728	0	0	0
	Glyma.15G030700	Gm15:2461618-2464643	AT3G59380.1	ATFTA,FTA,PFT/PGGT-IALPHA,PLP	farnesyltransferase A
	Glyma.15G030800	Gm15:2466762-2470597	AT2G43320.1	0	S-adenosyl-L-methionine-dependent methyltransferases superfamily protein
	Glyma.15G030900	Gm15:2475140-2481564	AT1G05894.1	0	0
	Glyma.15G031000	Gm15:2485536-2485730	0	0	0
	Glyma.15G031100	Gm15:2487422-2494223	AT2G31510.1	ARI7,ATARI7	IBR domain-containing protein
	Glyma.15G031200	Gm15:2500919-2503023	AT3G57930.1	0	0
	Glyma.15G031300	Gm15:2515687-2518105	AT2G44480.1	BGLU17	beta glucosidase 17
	Glyma.15G031400	Gm15:2525289-2532451	AT2G44450.1	BGLU15	beta glucosidase 15
	Glyma.15G031500	Gm15:2533620-2534543	AT3G20790.1	0	NAD(P)-binding Rossmann-fold superfamily protein
	Glyma.15G031600	Gm15:2538914-2542260	AT3G57880.1	0	Calcium-dependent lipid-binding (CaLB domain) plant phosphoribosyltransferase family protein
	Glyma.15G031700	Gm15:2549420-2557276	AT1G20480.1	0	AMP-dependent synthetase and ligase family protein
	Glyma.15G031800	Gm15:2560344-2563456	AT1G73730.1	AtEIL3,ATSLIM,EIL3,SLIM1	ETHYLENE-INSENSITIVE3-like 3
	Glyma.15G031900	Gm15:2565160-2575404	AT5G13010.1	EMB3011	RNA helicase family protein
	Glyma.15G032000	Gm15:2576328-2578528	AT5G12890.1	0	UDP-Glycosyltransferase superfamily protein
	Glyma.15G032100	Gm15:2582122-2584618	AT5G12900.1	0	0
	Glyma.15G032200	Gm15:2591937-2593923	0	0	0
	Glyma.15G032300	Gm15:2596749-2598273	AT1G09200.1	0	Histone superfamily protein
	Glyma.15G032400	Gm15:2599313-2603748	AT4G12070.1	0	0
	Glyma.15G032500	Gm15:2608317-2612239	AT5G12930.1	0	0
	Glyma.15G032600	Gm15:2617264-2617590	0	0	0
	Glyma.15G032700	Gm15:2617841-2620783	AT1G51140.1	0	basic helix-loop-helix (bHLH) DNA-binding superfamily protein
	Glyma.15G032800	Gm15:2628375-2632765	AT1G76320.1	FRS4	FAR1-related sequence 4
	Glyma.15G032900	Gm15:2635424-2636605	0	0	0
	Glyma.15G033000	Gm15:2636819-2643592	AT5G12950.1	0	Putative glycosyl hydrolase of unknown function (DUF1680)
	Glyma.15G033100	Gm15:2652481-2654283	AT5G13070.1	0	MSF1-like family protein
	Glyma.15G033200	Gm15:2656030-2657795	AT5G52370.1	0	0
	Glyma.15G033300	Gm15:2659168-2659979	AT5G59010.1	0	Protein kinase protein with tetratricopeptide repeat domain
	Glyma.15G033400	Gm15:2661884-2664401	AT1G51200.1	0	A20/AN1-like zinc finger family protein
	Glyma.15G033500	Gm15:2665196-2669410	AT3G20870.1	ZTP29	ZIP metal ion transporter family
	Glyma.15G033600	Gm15:2675618-2678073	AT3G57670.1	NTT,WIP2	C2H2-type zinc finger family protein
	Glyma.15G033700	Gm15:2686015-2693849	AT5G19620.1	ATOEP80,EMB213,OEP80,TOC75	outer envelope protein of 80 kDa
	Glyma.15G033800	Gm15:2693820-2696407	AT1G76870.1	0	0
	Glyma.15G033900	Gm15:2701565-2702716	0	0	0
	Glyma.15G034000	Gm15:2704676-2719699	AT4G34890.1	ATXDH1,XDH1	xanthine dehydrogenase 1
	Glyma.15G034100	Gm15:2722009-2727957	AT3G57650.1	LPAT2	lysophosphatidyl acyltransferase 2
	Glyma.15G034200	Gm15:2727304-2729830	AT5G19350.1	0	RNA-binding (RRM/RBD/RNP motifs) family protein
	Glyma.15G034300	Gm15:2730657-2737709	AT4G14700.1	ATORC1A,ORC1A	origin recognition complex 1
	https://phytozome.jgi.doe.gov/

## Sheet: Table S3
Table S3 Amino acid variation of candidate genes
Gene	Chr	Pos	REF	ALT	Synonymous/Nonsynonymous SNV
Glyma.15G031700	Chr15	2556951	T	G	nonsynonymous SNV	*
Glyma.15G033300	Chr15	2659872	T	G	nonsynonymous SNV
Glyma.15G033300	Chr15	2659872	T	G	nonsynonymous SNV
Glyma.15G033300	Chr15	2659889	A	T	synonymous SNV
Glyma.15G033300	Chr15	2659968	T	C	nonsynonymous SNV
Glyma.15G033300	Chr15	2659968	T	C	nonsynonymous SNV
Glyma.15G033400	Chr15	2662456	A	T	nonsynonymous SNV
Glyma.15G033400	Chr15	2662456	A	T	nonsynonymous SNV
Glyma.15G033400	Chr15	2662582	T	C	synonymous SNV
Glyma.15G033400	Chr15	2662785	C	T	nonsynonymous SNV
Glyma.15G033500	Chr15	2669032	C	T	synonymous SNV
Glyma.15G033600	Chr15	2677374	C	T	synonymous SNV
Glyma.15G033700	Chr15	2689255	G	C	synonymous SNV
Glyma.15G033700	Chr15	2693294	C	T	synonymous SNV
Glyma.15G033700	Chr15	2693426	A	T	synonymous SNV
Glyma.15G033800	Chr15	2694412	T	C	synonymous SNV
Glyma.15G033800	Chr15	2695545	A	G	nonsynonymous SNV	*
Glyma.15G033900	Chr15	2701601	C	G	nonsynonymous SNV
Glyma.15G033900	Chr15	2701601	C	G	nonsynonymous SNV
Glyma.15G033900	Chr15	2701723	C	A	synonymous SNV
Glyma.15G033900	Chr15	2701946	C	G	nonsynonymous SNV	*
Glyma.15G033900	Chr15	2701949	C	T	nonsynonymous SNV	*
Glyma.15G033900	Chr15	2702386	G	A	synonymous SNV
Glyma.15G034000	Chr15	2716041	G	A	synonymous SNV
Glyma.15G034000	Chr15	2716132	A	G	synonymous SNV
Glyma.15G034000	Chr15	2716132	A	G	synonymous SNV
Glyma.15G034100	Chr15	2722679	T	G	nonsynonymous SNV	*
Glyma.15G034100	Chr15	2725475	G	A	synonymous SNV
Glyma.15G034200	Chr15	2729144	C	T	nonsynonymous SNV	*
Glyma.15G034200	Chr15	2729517	A	C	nonsynonymous SNV	*
